# Supplementary material for: Elemental Composition and Cell Mass Quantification of Cultured Thraustochytrids Unveil Their Large Contribution to Marine Carbon Pool
Source: Mar Drugs. 2021 Aug 29;19(9):493. doi: 10.3390/md19090493 (PMC8468426; doi:10.3390/md19090493)
Supplement: Supplementary file 1 [file marinedrugs-19-00493-s001.zip]

Archive with 1 entries (1 files):
- marinedrugs-1343612-supplementary.pdf
